# Supplementary material for: Overlapping Functions of the Paralogous Proteins AtPAP2 and AtPAP9 in Arabidopsis thaliana
Source: Int J Mol Sci. 2021 Jul 6;22(14):7243. doi: 10.3390/ijms22147243 (PMC8303434; doi:10.3390/ijms22147243)
Supplement: Supplementary file 1 [file ijms-22-07243-s001.zip]

Archive with 1 entries (1 files):
- ijms-1240359-supplementary.pdf
